# Supplementary material for: Is Education Alone Enough to Sustain Improvements of Antimicrobial Stewardship in General Practice in Australia? Results of an Intervention Follow-Up Study
Source: Antibiotics (Basel). 2023 Mar 16;12(3):594. doi: 10.3390/antibiotics12030594 (PMC10044534; doi:10.3390/antibiotics12030594)
Supplement: Supplementary file 1 [file antibiotics-12-00594-s001.zip]

Archive with 1 entries (1 files):
- antibiotics-2287906-supplementary.pdf
